# Supplementary material for: The MYB Transcription Factor GmMYB78 Negatively Regulates Phytophthora sojae Resistance in Soybean
Source: Int J Mol Sci. 2024 Apr 11;25(8):4247. doi: 10.3390/ijms25084247 (PMC11050205; doi:10.3390/ijms25084247)
Supplement: Supplementary file 1 [file ijms-25-04247-s001.zip]

Archive with 1 entries (1 files):
- ijms-2939364-supplementary.pdf
